# Supplementary material for: Genetic variants in the upstream region of activin receptor IIA are associated with female fertility in Japanese Black cattle
Source: BMC Genet. 2015 Oct 20;16:123. doi: 10.1186/s12863-015-0282-0 (PMC4618343; doi:10.1186/s12863-015-0282-0)
Supplement: Additional file 3: — Genes on BTA2 in the ANAI 4 -associated region. The positions are based on the UMD3.1 assembly of the bovine genome. (XLSX 36 kb) [file 12863_2015_282_MOESM3_ESM.xlsx]

## Sheet: Additional Fig 3
Additional File 3. Genes on BTA2 in the ANAI4-associated region
symbol	annotation	position (bp)_UMD3.1	orientation
ORC4	origin recognition complex, subunit 4	48,282,725 - 48,378,557	+
ACVR2A	activin A receptor, type IIA	48,380,662 - 48,476,764	-
The positions are based on the UMD3.1 assembly of the bovine genome.
